# Supplementary material for: Bacillus pumilus increases boron uptake and inhibits rapeseed growth under boron supply irrespective of phosphorus fertilization
Source: AoB Plants. 2019 Jun 26;11(4):plz036. doi: 10.1093/aobpla/plz036 (PMC6626985; doi:10.1093/aobpla/plz036)
Supplement: plz036_suppl_Supplementary_Data [file plz036_suppl_supplementary_data.xls]

## Sheet: All data
Sr. No	Treatments	Shoot FW (g pot-1)	Shoot DW (g pot-1)	Photosynthesis (μmol m-2 s-1)	Transpiration (μmol m-2 s-1)	Weight taken (g)	Voulme of extract (ml)	Shoot B (mg kg-1 DW)	Soil weight (g)	Voulme of extract (ml)	Soil B (mg kg-1 dry soil)	Shoot P (mg g-1 DW)	Soil weight (g)	Voulme of extract (ml)	Olsen P (mg kg-1 dry soil)	Soil pH	Soil FW (g)	Serial dilution (10-4)	No. of colonies	CFU g-1 soil
1	Control	24.01	1.89	13.2	4.14	0.1248	15	25.2324	10.32	12.5	0.1961	1.66447	2.23	50	9.55157	5.16	1.11	10000	1	100000
2	Control	28.53	2.44	16.1	4.02	0.11	15	29.3864	10.36	12.5	0.223456	1.87751	2.14	50	9.13551	5.2	1.21	10000	2	200000
3	Control	26.32	2.35	13.8	4.09	0.1089	15	27.562	10.57	12.5	0.222209	2.25322	2.18	50	11.0849	5.17	1.18	10000	1	100000
4	Control	26.43	2.26	13.6	3.51	0.1256	15	26.453	10.52	12.5	0.190827	1.97274	2.18	50	4.20642	5.19	1.17	10000	1	100000
5	Inoculated Control	30.96	3.02	16.4	4.5	0.114	15	33.1974	10.81	12.5	0.185245	2.74058	2.18	50	3.13761	5.13	1.13	10000	4	400000
6	Inoculated Control	32.38	2.88	14.5	4.32	0.1204	15	28.9037	10.4	12.5	0.188702	2.27098	2.25	50	3.52889	5.24	1.22	10000	2	200000
7	Inoculated Control	31.73	2.62	17.3	4.74	0.1254	15	32.2608	10.11	12.5	0.242087	2.06321	2.25	50	3.87111	5.16	1.16	10000	7	700000
8	Inoculated Control	27.76	2.48	16.2	4.53	0.1241	15	31.245	10.16	12.5	0.233637	2.44743	2.21	50	7.36878	5.15	1.19	10000	5	500000
9	B	34.03	3.25	17.5	5.55	0.111	15	63.5838	10.63	12.5	0.913688	2.77681	2.2	50	7.00909	5.29	1.1	10000	0	0
10	B	32.27	2.62	18.8	5.23	0.12	15	54.285	10.4	12.5	1.05012	2.7248	2.2	50	12.7	5.47	1.07	10000	1	100000
11	B	33.12	2.74	19.6	6.39	0.1224	15	55.6029	10.47	12.5	1.03725	2.75716	2.19	50	10.6096	5.41	1.14	10000	0	0
12	B	31.51	2.89	17.4	5.75	0.1198	15	60.2354	10.68	12.5	1.10042	2.68553	2.13	50	5.91784	5.38	1.18	10000	2	200000
13	Inoculated B	26.12	2.18	15.6	4.75	0.1115	15	85.8565	10.15	12.5	1.55197	2.8249	2.14	50	11.75	5.26	1.24	10000	3	300000
14	Inoculated B	21.93	1.72	16.6	5.1	0.1069	15	92.9747	10.67	12.5	1.29709	3.60034	2.23	50	7.51121	5.23	1.06	10000	2	200000
15	Inoculated B	26.64	2.18	15.4	4.21	0.1158	15	88.4197	10.3	12.5	1.29393	2.79254	2.16	50	8.78009	5.29	1.09	10000	7	700000
16	Inoculated B	29.27	2.22	15.6	5.25	0.1237	15	89.0542	10.38	12.5	1.38993	3.15623	2.27	50	10.9141	5.32	1.15	10000	6	600000
17	P	65.24	6.51	20.8	6.65	0.129	15	58.7267	10.47	12.5	0.459408	8.55679	2.26	50	53.1637	5.86	1.07	10000	1	100000
18	P	63.77	6.08	23.3	6.85	0.1208	15	54.6854	10.63	12.5	0.378057	9.97207	2.1	50	61.119	5.9	1.11	10000	0	0
19	P	65.29	6.74	20.2	7.16	0.1204	15	47.7284	10.1	12.5	0.356807	7.27929	2.12	50	60.3774	5.78	1.12	10000	2	200000
20	P	69.53	6.64	22.5	6.48	0.1138	15	45.6722	10.35	12.5	0.321377	7.51297	2.21	50	52.4661	5.82	1.19	10000	1	100000
21	Inoculated P	67.53	6.59	24.3	7.07	0.1274	15	49.6625	10.24	12.5	0.387695	8.04141	2.23	50	56.8834	5.85	1.26	10000	4	400000
22	Inoculated P	67.9	6.51	26.6	7.1	0.1057	15	49.2148	10.4	12.5	0.419111	8.44206	2.19	50	53.3105	5.91	1.17	10000	3	300000
23	Inoculated P	72.5	6.49	22.5	6.46	0.1043	15	55.0959	10.53	12.5	0.380342	7.7457	2.22	50	52.7703	5.87	1.12	10000	6	600000
24	Inoculated P	69.66	6.73	22.2	6.83	0.1283	15	43.5269	10.07	12.5	0.348188	6.55515	2.1	50	53.5714	5.93	1.09	10000	5	500000
25	B + P	67.46	6.57	22	6.51	0.1205	15	72.3921	10.5	12.5	1.03417	8.13963	2.23	50	55.0673	5.87	1.12	10000	2	200000
26	B + P	68.01	6.34	22.5	6.46	0.1214	15	71.2994	10.63	12.5	1.09807	8.39066	2.2	50	61.9091	5.84	1.16	10000	0	0
27	B + P	69.41	6.8	21.4	7.26	0.118	15	74.3835	10.3	12.5	1.08738	7.857	2.13	50	56.3615	5.76	1.11	10000	1	100000
28	B + P	70.98	6.04	23.2	7.36	0.1133	15	78.6606	10.4	12.5	1.3512	8.56157	2.17	50	53.5945	5.79	1.13	10000	0	0
29	Inoculated B + P	50.3	4.99	21.8	6.07	0.1264	15	101.06	10.1	12.5	1.49777	7.78106	2.12	50	58.2783	5.18	1.15	10000	6	600000
30	Inoculated B + P	51.55	4.88	21.1	6.59	0.1207	15	111.798	10.58	12.5	1.53615	8.75374	2.23	50	71.9283	5.13	1.14	10000	3	300000
31	Inoculated B + P	55.32	4.48	18.8	5.23	0.1228	15	101.262	10.49	12.5	1.57912	7.6244	2.16	50	56.2731	5.21	1.17	10000	4	400000
32	Inoculated B + P	52.65	4.61	19.1	6.22	0.1114	15	95.3591	10.12	12.5	1.56769	7.43111	2.11	50	37.4408	5.26	1.18	10000	7	700000
								Pre-soil	10.4	Pre-soil	0.403486	Pre-soil	2.18	Pre-soil	11.0364
